# Supplementary material for: Impacts of environmental factors on the aetiological diagnosis and disease severity of community-acquired pneumonia in China: a multicentre, hospital-based, observational study
Source: Epidemiol Infect. 2024 May 9;152:e80. doi: 10.1017/S0950268824000700 (PMC11131030; doi:10.1017/S0950268824000700)
Supplement: Zhang et al. supplementary material [file S0950268824000700sup001.zip]

Archive with 6 entries (6 files):
- Zhang_Supplementary Material-R3 - CLEAN FINAL.docx
- ZhangFigS1.eps
- ZhangFigS2.eps
- ZhangFigS3.eps
- ZhangFigS4.eps
- ZhangFigS5.eps
